# Supplementary material for: Characterization of a Homozygous Deletion of Steroid Hormone Biosynthesis Genes in Horse Chromosome 29 as a Risk Factor for Disorders of Sex Development and Reproduction
Source: Genes (Basel). 2020 Feb 27;11(3):251. doi: 10.3390/genes11030251 (PMC7140900; doi:10.3390/genes11030251)
Supplement: Supplementary file 1 [file genes-11-00251-s001.zip]

Archive with 5 entries (4 files):
- Supplementary/
- Supplementary/._Supplementary Table S2_Primers.xlsx
- Supplementary/Supplementary Table S1_Animals, phenotypes.xlsx
- Supplementary/Supplementary Table S2_Primers.xlsx
- Supplementary/Supplementary Table S3_R2_Amino acid identity matrix.xlsx
