# Supplementary material for: Characterization of a Homozygous Deletion of Steroid Hormone Biosynthesis Genes in Horse Chromosome 29 as a Risk Factor for Disorders of Sex Development and Reproduction
Source: Genes (Basel). 2020 Feb 27;11(3):251. doi: 10.3390/genes11030251 (PMC7140900; doi:10.3390/genes11030251)
Supplement: Supplementary file 1 [file genes-11-00251-s001.zip › Supplementary/Supplementary Table S1_Animals, phenotypes.xlsx]

## Sheet: Supplementary Table S1_Horses
ID	Karyotype	ECA29del PCR	Gonadal and external sex phenotype	Fertility	Breed	Genotyping laboratory
H802	64,XX	positive	XX DSD: Intersex, ambiguous sex	infertile	1/2 American Saddlebred	Texas A&M
H200	64,XX	positive	normal female	infertile	American Miniature	Texas A&M
H009	64,XX	positive	normal female	na	American Miniature	Texas A&M
H624	64,XY	positive	XY DSD: cryptorchid, unilateral	na	American Paint	Texas A&M
H696	n/a	D/D	Congenital defects: severe fetal monster, no maxilla, no eyes	na	American Quarter Horse	Texas A&M
H214	64,XX	positive	normal female	fertile	American Quarter Horse	Texas A&M
H989	64,XX	positive	normal female	fertile	American Quarter Horse	Texas A&M
H855	na	positive	normal female	fertile, breeds hermaphrodites	American Quarter Horse	Texas A&M
H856	na	positive	normal female	fertile, breeds hermaphrodites	American Quarter Horse	Texas A&M
H077	64,XX	positive	normal female	fertile; dam of XX DSD	American Quarter Horse	Texas A&M
H019	64,XX	positive	normal female	infertile	American Quarter Horse	Texas A&M
H321	64,XX	positive	normal female	infertile	American Quarter Horse	Texas A&M
H374	64,XX	positive	normal female	infertile	American Quarter Horse	Texas A&M
H413	64,XX	positive	normal female	infertile	American Quarter Horse	Texas A&M
H551	64,XX	positive	normal female	infertile	American Quarter Horse	Texas A&M
H647	64,XX	positive	normal female	infertile	American Quarter Horse	Texas A&M
H654	64,XX	positive	normal female	infertile	American Quarter Horse	Texas A&M
H708	64,XX	positive	normal female	infertile	American Quarter Horse	Texas A&M
H739	64,XX	positive	normal female	infertile	American Quarter Horse	Texas A&M
H934	64,XX	positive	normal female	infertile	American Quarter Horse	Texas A&M
H436	64,XX	positive	normal female	infertile	American Quarter Horse	Texas A&M
H093	64,XX	positive	normal female	na	American Quarter Horse	Texas A&M
H239	64,XX	positive	normal female	na	American Quarter Horse	Texas A&M
H261	64,XX	positive	normal female	na	American Quarter Horse	Texas A&M
H463	64,XX	positive	normal female	na	American Quarter Horse	Texas A&M
H555	64,XX	positive	normal female	na	American Quarter Horse	Texas A&M
H557	64,XX	positive	normal female	na	American Quarter Horse	Texas A&M
H558	64,XX	positive	normal female	na	American Quarter Horse	Texas A&M
H659	64,XX	positive	normal female	na	American Quarter Horse	Texas A&M
H660	64,XX	positive	normal female	na	American Quarter Horse	Texas A&M
H661	64,XX	positive	normal female	na	American Quarter Horse	Texas A&M
H672	64,XX	positive	normal female	na	American Quarter Horse	Texas A&M
H914	64,XX	positive	normal female	na	American Quarter Horse	Texas A&M
H952	64,XX	positive	normal female	na	American Quarter Horse	Texas A&M
H532	na	D/D	normal female	na	American Quarter Horse	Texas A&M
H561	na	positive	normal female	na	American Quarter Horse	Texas A&M
H100	64,XX	D/D	normal female	subfertile	American Quarter Horse	Texas A&M
H119	64,XX	positive	normal female	subfertile	American Quarter Horse	Texas A&M
H235	64,XX	positive	normal female	subfertile	American Quarter Horse	Texas A&M
H271	64,XX	positive	normal female	subfertile	American Quarter Horse	Texas A&M
H697	64,XX	positive	normal female	subfertile	American Quarter Horse	Texas A&M
H756	64,XX	positive	normal female	subfertile	American Quarter Horse	Texas A&M
H719	64,XX	positive	normal female	subfertile due to REEL	American Quarter Horse	Texas A&M
H810	64,XX	positive	normal female	subfertile due to REEL	American Quarter Horse	Texas A&M
H721	64,XX/128,XXXX	positive	normal female	subfertile; chromosomal polyploidy	American Quarter Horse	Texas A&M
H797	64,XX	positive	normal female	subfertile; elevated testosterone	American Quarter Horse	Texas A&M
H213	64,XX	D/D	normal female	infertile	American Quarter Horse	Texas A&M
H433	64,XX	positive	normal female	infertile	American Quarter Horse	Texas A&M
H023	64,XY	positive	normal male	fertile	American Quarter Horse	Texas A&M
H042	64,XY	positive	normal male	fertile	American Quarter Horse	Texas A&M
H051	64,XY	positive	normal male	fertile	American Quarter Horse	Texas A&M
H064	64,XY	positive	normal male	fertile	American Quarter Horse	Texas A&M
H067	64,XY	positive	normal male	fertile	American Quarter Horse	Texas A&M
H343	64,XY	positive	normal male	fertile	American Quarter Horse	Texas A&M
H355	64,XY	positive	normal male	fertile	American Quarter Horse	Texas A&M
H396	64,XY	positive	normal male	fertile	American Quarter Horse	Texas A&M
H428	64,XY	positive	normal male	fertile	American Quarter Horse	Texas A&M
H662	64,XY	positive	normal male	fertile	American Quarter Horse	Texas A&M
H749	64,XY	positive	normal male	fertile	American Quarter Horse	Texas A&M
H907	64,XY	positive	normal male	fertile	American Quarter Horse	Texas A&M
H414	na	positive	normal male	fertile	American Quarter Horse	Texas A&M
H415	na	positive	normal male	fertile	American Quarter Horse	Texas A&M
H420	na	positive	normal male	fertile	American Quarter Horse	Texas A&M
H421	na	positive	normal male	fertile	American Quarter Horse	Texas A&M
H538	na	positive	normal male	fertile	American Quarter Horse	Texas A&M
H854	64,XY	positive	normal male	fertile, breeds hermaphrodites	American Quarter Horse	Texas A&M
H062	64,XY	positive	normal male	fertile; breeds cryptorchids	American Quarter Horse	Texas A&M
H068	64,XY	positive	normal male	fertile; breeds cryptorchids	American Quarter Horse	Texas A&M
H069	64,XY	positive	normal male	fertile; breeds cryptorchids	American Quarter Horse	Texas A&M
H298	na	positive	normal male	fertile; breeds cryptorchids	American Quarter Horse	Texas A&M
H299	na	positive	normal male	fertile; breeds cryptorchids	American Quarter Horse	Texas A&M
H078	64,XY	positive	normal male	fertile; sire of XX DSD	American Quarter Horse	Texas A&M
H594	64,XX	positive	normal male	na	American Quarter Horse	Texas A&M
H045	64,XY	D/D	normal male	na	American Quarter Horse	Texas A&M
H047	64,XY	D/D	normal male	na	American Quarter Horse	Texas A&M
H043	64,XY	positive	normal male	na	American Quarter Horse	Texas A&M
H044	64,XY	positive	normal male	na	American Quarter Horse	Texas A&M
H046	64,XY	positive	normal male	na	American Quarter Horse	Texas A&M
H048	64,XY	positive	normal male	na	American Quarter Horse	Texas A&M
H052	64,XY	positive	normal male	na	American Quarter Horse	Texas A&M
H070	64,XY	positive	normal male	na	American Quarter Horse	Texas A&M
H101	64,XY	positive	normal male	na	American Quarter Horse	Texas A&M
H102	64,XY	positive	normal male	na	American Quarter Horse	Texas A&M
H103	64,XY	positive	normal male	na	American Quarter Horse	Texas A&M
H104	64,XY	positive	normal male	na	American Quarter Horse	Texas A&M
H140	64,XY	positive	normal male	na	American Quarter Horse	Texas A&M
H187	64,XY	positive	normal male	na	American Quarter Horse	Texas A&M
H216	64,XY	positive	normal male	na	American Quarter Horse	Texas A&M
H391	64,XY	positive	normal male	na	American Quarter Horse	Texas A&M
H392	64,XY	positive	normal male	na	American Quarter Horse	Texas A&M
H393	64,XY	positive	normal male	na	American Quarter Horse	Texas A&M
H394	64,XY	positive	normal male	na	American Quarter Horse	Texas A&M
H395	64,XY	positive	normal male	na	American Quarter Horse	Texas A&M
H593	64,XY	positive	normal male	na	American Quarter Horse	Texas A&M
H630	64,XY	positive	normal male	na	American Quarter Horse	Texas A&M
H656	64,XY	positive	normal male	na	American Quarter Horse	Texas A&M
H673	64,XY	positive	normal male	na	American Quarter Horse	Texas A&M
H292	na	positive	normal male	na	American Quarter Horse	Texas A&M
H293	na	positive	normal male	na	American Quarter Horse	Texas A&M
H294	na	positive	normal male	na	American Quarter Horse	Texas A&M
H295	na	positive	normal male	na	American Quarter Horse	Texas A&M
H296	na	positive	normal male	na	American Quarter Horse	Texas A&M
H297	na	positive	normal male	na	American Quarter Horse	Texas A&M
H300	na	positive	normal male	na	American Quarter Horse	Texas A&M
H336	na	positive	normal male	na	American Quarter Horse	Texas A&M
H346	na	positive	normal male	na	American Quarter Horse	Texas A&M
H446	na	positive	normal male	na	American Quarter Horse	Texas A&M
H466	na	positive	normal male	na	American Quarter Horse	Texas A&M
H663	na	positive	normal male	na	American Quarter Horse	Texas A&M
H085	64,XY	D/D	normal male	subfertile	American Quarter Horse	Texas A&M
H003	64,XY	positive	normal male	subfertile	American Quarter Horse	Texas A&M
H016	64,XY	positive	normal male	subfertile	American Quarter Horse	Texas A&M
H017	64,XY	positive	normal male	subfertile	American Quarter Horse	Texas A&M
H065	64,XY	positive	normal male	subfertile	American Quarter Horse	Texas A&M
H158	64,XY	positive	normal male	subfertile	American Quarter Horse	Texas A&M
H173	64,XY	positive	normal male	subfertile	American Quarter Horse	Texas A&M
H288	64,XY	positive	normal male	subfertile	American Quarter Horse	Texas A&M
H455	64,XY	positive	normal male	subfertile	American Quarter Horse	Texas A&M
H500	64,XY	positive	normal male	subfertile	American Quarter Horse	Texas A&M
H699	64,XY	positive	normal male	subfertile	American Quarter Horse	Texas A&M
H727	64,XY	positive	normal male	subfertile	American Quarter Horse	Texas A&M
H931	64,XY	positive	normal male	subfertile	American Quarter Horse	Texas A&M
H651	64,XY	positive	normal male	subfertile	American Quarter Horse	Texas A&M
H001	n/a	positive	normal male	subfertile	American Quarter Horse	Texas A&M
H418	na	positive	normal male	subfertile	American Quarter Horse	Texas A&M
H422	na	positive	normal male	subfertile	American Quarter Horse	Texas A&M
H930	64,XY	positive	normal male	subfertile; small testes	American Quarter Horse	Texas A&M
H117	64,XY	positive	normal male	na	American Quarter Horse	Texas A&M
H021	63,X	positive	X DSD: immature reproductive tract	infertile	American Quarter Horse	Texas A&M
H022	63,X	positive	X DSD: immature reproductive tract	infertile	American Quarter Horse	Texas A&M
H039	63,X	positive	X DSD: immature reproductive tract	infertile	American Quarter Horse	Texas A&M
H079	63,X	positive	X DSD: immature reproductive tract	infertile	American Quarter Horse	Texas A&M
H122	63,X	positive	X DSD: immature reproductive tract	infertile	American Quarter Horse	Texas A&M
H157	63,X	positive	X DSD: immature reproductive tract	infertile	American Quarter Horse	Texas A&M
H175	63,X	positive	X DSD: immature reproductive tract	infertile	American Quarter Horse	Texas A&M
H215	63,X	positive	X DSD: immature reproductive tract	infertile	American Quarter Horse	Texas A&M
H223	63,X	positive	X DSD: immature reproductive tract	infertile	American Quarter Horse	Texas A&M
H694	63,X	positive	X DSD: immature reproductive tract	infertile	American Quarter Horse	Texas A&M
H740	63,X	positive	X DSD: immature reproductive tract	infertile	American Quarter Horse	Texas A&M
H741	63,X	positive	X DSD: immature reproductive tract	infertile	American Quarter Horse	Texas A&M
H746	63,X	positive	X DSD: immature reproductive tract	infertile	American Quarter Horse	Texas A&M
H789	63,X	positive	X DSD: immature reproductive tract	infertile	American Quarter Horse	Texas A&M
H926	63,X	positive	X DSD: immature reproductive tract	infertile	American Quarter Horse	Texas A&M
H927	63,X	positive	X DSD: immature reproductive tract	infertile	American Quarter Horse	Texas A&M
H938	63,X	positive	X DSD: immature reproductive tract	infertile	American Quarter Horse	Texas A&M
H966	63,X	positive	X DSD: immature reproductive tract	infertile	American Quarter Horse	Texas A&M
H978	63,X	positive	X DSD: immature reproductive tract	infertile	American Quarter Horse	Texas A&M
H008	63,X	D/D	X DSD: intersex	infertile	American Quarter Horse	Texas A&M
H006	64,XX	positive	XX DSD: abnormal reproductive tract	infertile	American Quarter Horse	Texas A&M
H018	64,XX	positive	XX DSD: abnormal reproductive tract	infertile	American Quarter Horse	Texas A&M
H084	64,XX	positive	XX DSD: abnormal reproductive tract	infertile	American Quarter Horse	Texas A&M
H087	64,XX	positive	XX DSD: abnormal reproductive tract	infertile	American Quarter Horse	Texas A&M
H130	64,XX	positive	XX DSD: abnormal reproductive tract	infertile	American Quarter Horse	Texas A&M
H267	64,XX	positive	XX DSD: abnormal reproductive tract	infertile	American Quarter Horse	Texas A&M
H283	64,XX	positive	XX DSD: abnormal reproductive tract	infertile	American Quarter Horse	Texas A&M
H322	64,XX	positive	XX DSD: abnormal reproductive tract	infertile	American Quarter Horse	Texas A&M
H695	64,XX	positive	XX DSD: abnormal reproductive tract	infertile	American Quarter Horse	Texas A&M
H751	64,XX	positive	XX DSD: abnormal reproductive tract	infertile	American Quarter Horse	Texas A&M
H984	64,XX	positive	XX DSD: enlarged clitoris	infertile	American Quarter Horse	Texas A&M
H076	64,XX	positive	XX DSD: hermaphrodite	infertile	American Quarter Horse	Texas A&M
H234	64,XX	positive	XX DSD: hermaphrodite	infertile	American Quarter Horse	Texas A&M
H453	64,XX	positive	XX DSD: hermaphrodite	infertile	American Quarter Horse	Texas A&M
H730	64,XX	positive	XX DSD: immature reproductive tract	infertile	American Quarter Horse	Texas A&M
H744	64,XX	positive	XX DSD: male pseudohermahrodite	infertile	American Quarter Horse	Texas A&M
H641	64,XY	D/D	XY DSD: cryptorchid, bilateral	infertile	American Quarter Horse	Texas A&M
H644	64,XY	D/D	XY DSD: cryptorchid, bilateral	infertile	American Quarter Horse	Texas A&M
H614	64,XY	positive	XY DSD: cryptorchid, bilateral	infertile	American Quarter Horse	Texas A&M
H638	64,XY	positive	XY DSD: cryptorchid, bilateral	infertile	American Quarter Horse	Texas A&M
H646	64,XY	positive	XY DSD: cryptorchid, bilateral	infertile	American Quarter Horse	Texas A&M
H390	na	positive	XY DSD: cryptorchid, bilateral	infertile	American Quarter Horse	Texas A&M
H441	na	positive	XY DSD: cryptorchid, bilateral	infertile	American Quarter Horse	Texas A&M
H451	na	positive	XY DSD: cryptorchid, bilateral	infertile	American Quarter Horse	Texas A&M
H655	64,XY	positive	XY DSD: cryptorchid, bilateral, intersex	infertile	American Quarter Horse	Texas A&M
H732	64,XY	positive	XY DSD: cryptorchid, bilateral; intersex	infertile	American Quarter Horse	Texas A&M
H217	64,XY	positive	XY DSD: Cryptorchid, unilateral	na	American Quarter Horse	Texas A&M
H218	64,XY	positive	XY DSD: Cryptorchid, unilateral	na	American Quarter Horse	Texas A&M
H219	64,XY	positive	XY DSD: Cryptorchid, unilateral	na	American Quarter Horse	Texas A&M
H220	64,XY	positive	XY DSD: Cryptorchid, unilateral	na	American Quarter Horse	Texas A&M
H221	64,XY	positive	XY DSD: Cryptorchid, unilateral	na	American Quarter Horse	Texas A&M
H222	64,XY	positive	XY DSD: Cryptorchid, unilateral	na	American Quarter Horse	Texas A&M
SLU49	na	D/D	XY DSD: cryptorchid, unilateral	na	American Quarter Horse	SLU, Uppsala, Sweden
SLU69	na	positive	XY DSD: cryptorchid, unilateral	na	American Quarter Horse	SLU, Uppsala, Sweden
H573	64,XY	D/D	XY DSD: cryptorchid, unilateral	na	American Quarter Horse	Texas A&M
H528	64,XY	positive	XY DSD: cryptorchid, unilateral	na	American Quarter Horse	Texas A&M
H571	64,XY	positive	XY DSD: cryptorchid, unilateral	na	American Quarter Horse	Texas A&M
H572	64,XY	positive	XY DSD: cryptorchid, unilateral	na	American Quarter Horse	Texas A&M
H596	64,XY	positive	XY DSD: cryptorchid, unilateral	na	American Quarter Horse	Texas A&M
H615	64,XY	positive	XY DSD: cryptorchid, unilateral	na	American Quarter Horse	Texas A&M
H616	64,XY	positive	XY DSD: cryptorchid, unilateral	na	American Quarter Horse	Texas A&M
H621	64,XY	positive	XY DSD: cryptorchid, unilateral	na	American Quarter Horse	Texas A&M
H640	64,XY	positive	XY DSD: cryptorchid, unilateral	na	American Quarter Horse	Texas A&M
H643	64,XY	positive	XY DSD: cryptorchid, unilateral	na	American Quarter Horse	Texas A&M
H373	na	D/D	XY DSD: cryptorchid, unilateral	na	American Quarter Horse	Texas A&M
H582	na	D/D	XY DSD: cryptorchid, unilateral	na	American Quarter Horse	Texas A&M
H335	na	positive	XY DSD: cryptorchid, unilateral	na	American Quarter Horse	Texas A&M
H447	na	positive	XY DSD: cryptorchid, unilateral	na	American Quarter Horse	Texas A&M
H487	na	positive	XY DSD: cryptorchid, unilateral	na	American Quarter Horse	Texas A&M
H498	na	positive	XY DSD: cryptorchid, unilateral	na	American Quarter Horse	Texas A&M
H513	na	positive	XY DSD: cryptorchid, unilateral	na	American Quarter Horse	Texas A&M
H733	64,XY	positive	XY DSD: cryptorchid, unilateral	na	American Quarter Horse	Texas A&M
H038	64,XY	positive	XY DSD: hermaphrodite	infertile	American Quarter Horse	Texas A&M
H145	64,XY	positive	XY DSD: intersex	infertile	American Quarter Horse	Texas A&M
H737	64,XY	positive	XY DSD: intersex; hermaphrodite	infertile	American Quarter Horse	Texas A&M
H004	64,XY	positive	XY DSD: segmental aplasia	infertile	American Quarter Horse	Texas A&M
H909	64,XY	D/D	XY DSD: SRY-negative	infertile	American Quarter Horse	Texas A&M
H184	64,XY	positive	XY DSD: SRY-negative	infertile	American Quarter Horse	Texas A&M
H954	64,XY	positive	XY DSD: SRY-negative	infertile	American Quarter Horse	Texas A&M
H826	64,XY	positive	XY DSD: SRY-positive	infertile	American Quarter Horse	Texas A&M
H423	64,XY	positive	XY DSD: SRY-positive, male pseudohermaphrodite	infertile	American Quarter Horse	Texas A&M
H993	64,XX	D/D	normal female	infertile	American Quarterhorse (Paint)	Texas A&M
H825	64,XX	positive	normal female	infertile	American Saddlebred	Texas A&M
H014	64,XX	positive	normal female	subfertile due to REEL	American Saddlebred	Texas A&M
H499	64,XX	positive	normal female	subfertile due to REEL	American Saddlebred	Texas A&M
H809	64,XX	positive	normal female	subfertile	American Saddlebred	Texas A&M
H086	64,XY	positive	normal male	subfertile	American Saddlebred	Texas A&M
H861	64,XX	positive	XX DSD: abnormal reproductive tract	infertile	American Saddlebred	Texas A&M
H996	na	positive	XX DSD: abnormal reproductive tract	infertile	American Saddlebred	Texas A&M
H595	64,XY	positive	XY DSD: cryptorchid, unilateral	na	American Saddlebred	Texas A&M
H816	63,X	positive	X DSD: immature reproductive tract	infertile	American Saddlebred	Texas A&M
H137	64,XX	positive	normal female	infertile	Andalusian	Texas A&M
H784	64,XX	positive	normal female	na	Andalusian	Texas A&M
H092	64,XY	positive	normal male	subfertile	Andalusian	Texas A&M
H560	64,XX	positive	normal female	na	Appaloosa	Texas A&M
H548	64,XX-UC Davis (2009); 64,XX our lab 2012	positive	XX DSD: pseudohermaphrodite	infertile	Appaloosa	Texas A&M
H075	64,XY	positive	XY DSD: abnormal reproductive tract and external genitalia	infertile	Appaloosa	Texas A&M
H324	na	positive	XY DSD: cryptorchid, bilateral	infertile	Appaloosa	Texas A&M
H622	64,XY	positive	XY DSD: cryptorchid, unilateral	na	Appaloosa	Texas A&M
H176	64,XY	positive	XY DSD: intersex	infertile	Appaloosa	Texas A&M
H949	64,XY	positive	XY DSD: SRY-negative	infertile	Appaloosa	Texas A&M
H169	64,XY	positive	XY DSD: SRY-positive	infertile	Appaloosa	Texas A&M
H806	64,XY	positive	XY DSD: SRY-positive	infertile	Appaloosa	Texas A&M
H620	64,XY	positive	normal male	na	Appaloosa	Texas A&M
H366	64,XX	positive	normal female	na	Appalosa	Texas A&M
H792	65,XY+30	positive	Congenital defects	infertile, autosomal trisomy	Arabian	Texas A&M
H773	na	positive	DSD: multiple congenital defects, abnormal reproductive tract, testes, ovaries	na	Arabian	Texas A&M
H279	64,XX	positive	normal female	infertile	Arabian	Texas A&M
H496	64,XX	positive	normal female	infertile, small ovaries	Arabian	Texas A&M
H559	64,XX	positive	normal female	na	Arabian	Texas A&M
H059	64,XX	positive	normal female	subfertile due to REEL	Arabian	Texas A&M
H088	64,XX	positive	normal female	subfertile due to REEL	Arabian	Texas A&M
H491	64,XX;t(10;4q21-q27)	positive	normal female	subfertile due to REEL	Arabian	Texas A&M
H729	64,XX	positive	normal female	subfertile due to REEL	Arabian	Texas A&M
H747	64,XX	positive	normal female	subfertile	Arabian	Texas A&M
H637	64,XX	positive	normal female	subfertility due to REEL	Arabian	Texas A&M
H969	64,XY	positive	normal male	infertile	Arabian	Texas A&M
H962	64,XY	D/D	normal male	infertile, no sperm	Arabian	Texas A&M
H206	64,XY	positive	normal male	infertile; no sperm	Arabian	Texas A&M
H674	64,XY	positive	normal male	na	Arabian	Texas A&M
H172	64,XY	positive	normal male	subfertile	Arabian	Texas A&M
H653	64,XY	positive	normal male	subfertile	Arabian	Texas A&M
H693	64,XY	positive	normal male	subfertile	Arabian	Texas A&M
H728	64,XY	positive	normal male	subfertile due to REEL	Arabian	Texas A&M
H963	64,XY;t(12q;25q),der(12p)	D/D	normal male	subfertile; small testes, chromosomal abnormality	Arabian	Texas A&M
H988	64,XY	positive	normal male	subfertile; sperm defects	Arabian	Texas A&M
H371	63,X	positive	X DSD: immature reproductive tract	infertile	Arabian	Texas A&M
H738	63,X	positive	X DSD: immature reproductive tract	infertile	Arabian	Texas A&M
H755	63,X	positive	X DSD: immature reproductive tract	infertile	Arabian	Texas A&M
H783	63,X	positive	X DSD: immature reproductive tract	infertile	Arabian	Texas A&M
H314	64,XX	positive	XX DSD: abnormal reproductive tract	infertile	Arabian	Texas A&M
H325	64,XX	positive	XX DSD: abnormal reproductive tract	infertile	Arabian	Texas A&M
H445	64,XX	positive	XX DSD: abnormal reproductive tract	infertile	Arabian	Texas A&M
H850	64,XX	positive	XX DSD: abnormal reproductive tract	infertile	Arabian	Texas A&M
H028	64,XX	positive	XX DSD: acts more like gelding than mare, clitoris appears penile	infertile	Arabian	Texas A&M
H743	64,XX	positive	XX DSD: enlarged clitoris, small ovaries	infertile	Arabian	Texas A&M
H634	na	positive	XY DSD: cryptorchid, unilateral	na	Arabian	Texas A&M
H089	64,XY	positive	XY DSD: SRY-negative	infertile	Arabian	Texas A&M
H272	64,XX	positive	normal female	na	Arabian	Texas A&M
H233	64,XX	positive	normal female	subfertile due to REEL	Arabian	Texas A&M
H255	64,XY	positive	normal male	subfertile	Arabian	Texas A&M
H160	64,XX	positive	XX DSD: Enlarged clitoris	infertile	Arabian	Texas A&M
H258	64,XY	positive	XY DSD: abnormal external male genitalia	infertile	Arabian	Texas A&M
H266	64,XY	positive	XY DSD: SRY-neg	infertile	Arabian	Texas A&M
SLU21	na	positive	XY DSD: cryptorchid, unilateral	na	Ardenner	SLU, Uppsala, Sweden
H353	64,XX/64,XY	positive	normal female	na	Bashkir Curly	Texas A&M
H352	64,XY/64,XX	positive	normal male	na	Bashkir Curly	Texas A&M
H490	64,XX	positive	normal female	infertile, ovarian aplasia	Belgian Draft	Texas A&M
H256	64,XY	positive	XY DSD: pseudohermaphrodite	infertile	Belgian Draft	Texas A&M
H794	64,XX	D/D	XX DSD: abnormal reproductive tract	infertile	Camarillo White	Texas A&M
H793	64,XX	positive	XX DSD: abnormal reproductive tract	infertile	Camarillo White	Texas A&M
H965	64,XX	positive	XX DSD: abnormal reproductive tract	infertile	American Quarter Horse	Texas A&M
H765	64Xi(Xq)	positive	XX DSD: abnormal reproductive tract	infertile, Isochromosome Xq	Cob	Texas A&M
SLU327993	na	positive	normal female	fertile; 6 registered offspring	Coldblood Trotter	SLU, Uppsala, Sweden
SLU303144	na	positive	normal female	na	Coldblood Trotter	SLU, Uppsala, Sweden
SLU305998	na	positive	normal female	na	Coldblood Trotter	SLU, Uppsala, Sweden
SLU312534	na	positive	normal female	na	Coldblood Trotter	SLU, Uppsala, Sweden
SLU313327	na	positive	normal female	na	Coldblood Trotter	SLU, Uppsala, Sweden
SLU332282	na	positive	normal female	na	Coldblood Trotter	SLU, Uppsala, Sweden
SLU334965	na	positive	normal female	na	Coldblood Trotter	SLU, Uppsala, Sweden
SLU341450	na	positive	normal female	na	Coldblood Trotter	SLU, Uppsala, Sweden
SLU371266	na	positive	normal female	na	Coldblood Trotter	SLU, Uppsala, Sweden
SLU378555	na	positive	normal female	na	Coldblood Trotter	SLU, Uppsala, Sweden
SLU397870	na	positive	normal female	na	Coldblood Trotter	SLU, Uppsala, Sweden
SLU424197	na	positive	normal female	na	Coldblood Trotter	SLU, Uppsala, Sweden
SLU426493	na	positive	normal female	na	Coldblood Trotter	SLU, Uppsala, Sweden
SLU427430	na	positive	normal female	na	Coldblood Trotter	SLU, Uppsala, Sweden
SLU427497	na	positive	normal female	na	Coldblood Trotter	SLU, Uppsala, Sweden
SLU361929	na	D/D	normal female	subfertile; breeding animal with no registered offsprings	Coldblood Trotter	SLU, Uppsala, Sweden
SLU428238	na	positive	normal female	subfertile; breeding animal with no registered offsprings	Coldblood Trotter	SLU, Uppsala, Sweden
SLU362480	na	D/D	normal male	na	Coldblood Trotter	SLU, Uppsala, Sweden
SLU304536	na	positive	normal male	na	Coldblood Trotter	SLU, Uppsala, Sweden
SLU309995	na	positive	normal male	na	Coldblood Trotter	SLU, Uppsala, Sweden
SLU310199	na	positive	normal male	na	Coldblood Trotter	SLU, Uppsala, Sweden
SLU339238	na	positive	normal male	na	Coldblood Trotter	SLU, Uppsala, Sweden
SLU361445	na	positive	normal male	na	Coldblood Trotter	SLU, Uppsala, Sweden
SLU369360	na	positive	normal male	na	Coldblood Trotter	SLU, Uppsala, Sweden
SLU369839	na	positive	normal male	na	Coldblood Trotter	SLU, Uppsala, Sweden
SLU375796	na	positive	normal male	na	Coldblood Trotter	SLU, Uppsala, Sweden
SLU385372	na	positive	normal male	na	Coldblood Trotter	SLU, Uppsala, Sweden
SLU385616	na	positive	normal male	na	Coldblood Trotter	SLU, Uppsala, Sweden
SLU414994	na	positive	normal male	na	Coldblood Trotter	SLU, Uppsala, Sweden
SLU436335	na	D/D	normal male	subfertile; breeding animal with no registered offsprings	Coldblood Trotter	SLU, Uppsala, Sweden
SLU05	na	positive	XY DSD: cryptorchid, unilateral	na	Coldblood Trotter	SLU, Uppsala, Sweden
SLU15	na	positive	XY DSD: cryptorchid, unilateral	na	Coldblood Trotter	SLU, Uppsala, Sweden
SLU20	na	positive	XY DSD: cryptorchid, unilateral	na	Coldblood Trotter	SLU, Uppsala, Sweden
SLU30	na	positive	XY DSD: cryptorchid, unilateral	na	Coldblood Trotter	SLU, Uppsala, Sweden
SLU34	na	positive	XY DSD: cryptorchid, unilateral	na	Coldblood Trotter	SLU, Uppsala, Sweden
SLU52	na	positive	XY DSD: cryptorchid, unilateral	na	Coldblood Trotter	SLU, Uppsala, Sweden
H320	64,XY	positive	normal male	infertile, no sperm	Connemara	Texas A&M
SLU32	na	positive	XY DSD: cryptorchid, unilateral	na	Connemara	SLU, Uppsala, Sweden
H439	na	positive	XY DSD: cryptorchid, unilateral	na	Connemara	Texas A&M
H676	64,XX	positive	normal female	fertile	Crioulo	Texas A&M
H678	64,XX	positive	normal female	fertile	Crioulo	Texas A&M
H680	64,XX	positive	normal female	fertile	Crioulo	Texas A&M
H682	64,XX	positive	normal female	fertile	Crioulo	Texas A&M
H684	64,XX	D/D	normal female	na	Crioulo	Texas A&M
H675	64,XX	positive	normal female	na	Crioulo	Texas A&M
H677	64,XX	positive	normal female	na	Crioulo	Texas A&M
H679	64,XX	positive	normal female	na	Crioulo	Texas A&M
H681	64,XX	positive	normal female	na	Crioulo	Texas A&M
H683	64,XX	positive	normal female	na	Crioulo	Texas A&M
H685	64,XY	positive	normal male	fertile	Crioulo	Texas A&M
H464	64,XX	D/D	normal female	subfertile due to REEL	Dutch Warmblood	Texas A&M
H514	63,X	D/D	X DSD: immature reproductive tract	infertile	Dutch Warmblood	Texas A&M
H494	64,XX	positive	XX DSD: hermaphrodite	infertile	Dutch Warmblood	Texas A&M
H735	64,XX	positive	XX DSD: Intersex; hermaphrodite; pseudohermaphrodite	infertile	Arabian (Egyptian)	Texas A&M
H489	64,XX	positive	normal female	infetile	Fresian	Texas A&M
H107	64,XX	positive	normal female	fertile	Friesian	Texas A&M
H108	64,XX	positive	normal female	fertile	Friesian	Texas A&M
H481	64,XX	positive	normal female	infertile	Friesian	Texas A&M
H817	64,XX	positive	normal female	subfertile	Friesian	Texas A&M
H718	64,XX	positive	normal female	subfertile due to REEL	Friesian	Texas A&M
H787	64, XY;t(Y;13p)	positive	normal male	infertile, no sperm	Friesian	Texas A&M
H507	64,XY	positive	normal male	subfertile	Friesian	Texas A&M
H501	na	positive	normal male	subfertile	Friesian	Texas A&M
H502	na	positive	normal male	subfertile	Friesian	Texas A&M
H503	na	positive	normal male	subfertile	Friesian	Texas A&M
H504	na	positive	normal male	subfertile	Friesian	Texas A&M
H505	na	positive	normal male	subfertile	Friesian	Texas A&M
H506	na	positive	normal male	subfertile	Friesian	Texas A&M
H508	na	positive	normal male	subfertile	Friesian	Texas A&M
H509	na	positive	normal male	subfertile	Friesian	Texas A&M
H510	na	positive	normal male	subfertile	Friesian	Texas A&M
H511	na	positive	normal male	subfertile	Friesian	Texas A&M
H512	na	positive	normal male	subfertile	Friesian	Texas A&M
H515	na	positive	normal male	subfertile	Friesian	Texas A&M
H516	na	positive	normal male	subfertile	Friesian	Texas A&M
H517	na	positive	normal male	subfertile	Friesian	Texas A&M
H518	na	positive	normal male	subfertile	Friesian	Texas A&M
H519	na	positive	normal male	subfertile	Friesian	Texas A&M
H521	na	positive	normal male	subfertile	Friesian	Texas A&M
H522	na	positive	normal male	subfertile	Friesian	Texas A&M
H523	na	positive	normal male	subfertile	Friesian	Texas A&M
H524	na	positive	normal male	subfertile	Friesian	Texas A&M
H525	na	positive	normal male	subfertile	Friesian	Texas A&M
H526	na	positive	normal male	subfertile	Friesian	Texas A&M
H563	64,XY	positive	normal male	subfertile	Friesian	Texas A&M
H912	64,XY	positive	normal male	subfertile	Friesian	Texas A&M
H192	63,X	positive	X DSD: immature reproductive tract	infertile	Friesian	Texas A&M
H833	63,X	positive	X DSD: immature reproductive tract	infertile	Friesian	Texas A&M
H642	64,XX	positive	XX DSD: hermaphrodite	infertile	Friesian	Texas A&M
H929	64,XX	positive	XX DSD: intersex	infertile	Friesian	Texas A&M
H105	64,XX	positive	XX DSD: pseudohermaphrodite	infertile	Friesian	Texas A&M
H769	64,XX	positive	XX DSD: abnormal reproductive tract	infertile	German Riding Pony	Texas A&M
H857	63,X	positive	X DSD: immature reproductive tract	infertile	Gypsy Vanner	Texas A&M
H990	64,XY	positive	XY DSD: SRY-positive	infertile	Hackney Pony	Texas A&M
H253	64,XX	positive	XX DSD: pseudohermaphrodite	infertile	Haflinger	Texas A&M
H863	64,XX	positive	XX DSD: abnormal reproductive tract	infertile	Hanoverian horse	Texas A&M
SLU41	na	positive	XY DSD: cryptorchid, unilateral	na	Hanoverian horse	SLU, Uppsala, Sweden
H636	na	positive	normal female	na	Holsteiner	Texas A&M
H212	64,XY	positive	normal male	subfertile	Holsteiner	Texas A&M
H686	64,XX	positive	normal female	infertile	Holsteiner	Texas A&M
H152	64,XX	D/D	normal female	na	Icelandic horse	Texas A&M
H151	64,XX	positive	normal female	na	Icelandic horse	Texas A&M
H153	64,XX	positive	normal female	na	Icelandic horse	Texas A&M
H149	64,XY	positive	normal male	na	Icelandic horse	Texas A&M
H154	na	positive	normal male	na	Icelandic horse	Texas A&M
SLU997	na	positive	normal female	fertile; 10 registered offsprings	Icelandic horse	SLU, Uppsala, Sweden
SLU15	na	positive	normal female	na	Icelandic horse	SLU, Uppsala, Sweden
SLU118	na	positive	normal female	na	Icelandic horse	SLU, Uppsala, Sweden
SLU262	na	positive	normal female	na	Icelandic horse	SLU, Uppsala, Sweden
SLU667	na	positive	normal female	na	Icelandic horse	SLU, Uppsala, Sweden
SLU676	na	positive	normal female	na	Icelandic horse	SLU, Uppsala, Sweden
SLU783	na	positive	normal female	na	Icelandic horse	SLU, Uppsala, Sweden
SLU892	na	positive	normal female	na	Icelandic horse	SLU, Uppsala, Sweden
SLU917	na	positive	normal female	na	Icelandic horse	SLU, Uppsala, Sweden
SLU941	na	positive	normal female	na	Icelandic horse	SLU, Uppsala, Sweden
SLU1563	na	positive	normal female	na	Icelandic horse	SLU, Uppsala, Sweden
SLU1852	na	positive	normal female	na	Icelandic horse	SLU, Uppsala, Sweden
SLU1901	na	positive	normal female	na	Icelandic horse	SLU, Uppsala, Sweden
SLU1928	na	positive	normal female	na	Icelandic horse	SLU, Uppsala, Sweden
SLU2080	na	positive	normal female	na	Icelandic horse	SLU, Uppsala, Sweden
SLU544	na	positive	normal female	subfertile; breeding animal with 1 registered offsprings	Icelandic horse	SLU, Uppsala, Sweden
SLU89	na	positive	normal female	subfertile; breeding animal with no registered offsprings	Icelandic horse	SLU, Uppsala, Sweden
SLU39	na	positive	normal male	na	Icelandic horse	SLU, Uppsala, Sweden
SLU147	na	positive	normal male	na	Icelandic horse	SLU, Uppsala, Sweden
SLU513	na	positive	normal male	na	Icelandic horse	SLU, Uppsala, Sweden
SLU670	na	positive	normal male	na	Icelandic horse	SLU, Uppsala, Sweden
SLU673	na	positive	normal male	na	Icelandic horse	SLU, Uppsala, Sweden
SLU694	na	positive	normal male	na	Icelandic horse	SLU, Uppsala, Sweden
SLU696	na	positive	normal male	na	Icelandic horse	SLU, Uppsala, Sweden
SLU701	na	positive	normal male	na	Icelandic horse	SLU, Uppsala, Sweden
SLU805	na	positive	normal male	na	Icelandic horse	SLU, Uppsala, Sweden
SLU1858	na	positive	normal male	na	Icelandic horse	SLU, Uppsala, Sweden
SLU1866	na	positive	normal male	na	Icelandic horse	SLU, Uppsala, Sweden
SLU1007	na	D/D	normal male	subfertile; breeding animal with no registered offsprings	Icelandic horse	SLU, Uppsala, Sweden
SLU1562	na	positive	normal male	subfertile; breeding animal with no registered offsprings	Icelandic horse	SLU, Uppsala, Sweden
SLU368397	na	D/D	XY DSD: cryptorchid	na	Icelandic horse	SLU, Uppsala, Sweden
SLU381771	na	D/D	XY DSD: cryptorchid	na	Icelandic horse	SLU, Uppsala, Sweden
SLU390230	na	D/D	XY DSD: cryptorchid	na	Icelandic horse	SLU, Uppsala, Sweden
SLU368398	na	positive	XY DSD: cryptorchid	na	Icelandic horse	SLU, Uppsala, Sweden
SLU368686	na	positive	XY DSD: cryptorchid	na	Icelandic horse	SLU, Uppsala, Sweden
SLU369910	na	positive	XY DSD: cryptorchid	na	Icelandic horse	SLU, Uppsala, Sweden
SLU378002	na	positive	XY DSD: cryptorchid	na	Icelandic horse	SLU, Uppsala, Sweden
SLU386249	na	positive	XY DSD: cryptorchid	na	Icelandic horse	SLU, Uppsala, Sweden
SLU387698	na	positive	XY DSD: cryptorchid	na	Icelandic horse	SLU, Uppsala, Sweden
SLU705	na	positive	XY DSD: cryptorchid	na	Icelandic horse	SLU, Uppsala, Sweden
SLU390754	na	positive	XY DSD: cryptorchid	na	Icelandic horse	SLU, Uppsala, Sweden
SLU391690	na	positive	XY DSD: cryptorchid	na	Icelandic horse	SLU, Uppsala, Sweden
SLU391691	na	positive	XY DSD: cryptorchid	na	Icelandic horse	SLU, Uppsala, Sweden
SLU395733	na	positive	XY DSD: cryptorchid	na	Icelandic horse	SLU, Uppsala, Sweden
SLU397497	na	positive	XY DSD: cryptorchid	na	Icelandic horse	SLU, Uppsala, Sweden
SLU398077	na	positive	XY DSD: cryptorchid	na	Icelandic horse	SLU, Uppsala, Sweden
SLU371548	na	positive	XY DSD: cryptorchid	na	Icelandic horse	SLU, Uppsala, Sweden
SLU371549	na	positive	XY DSD: cryptorchid	na	Icelandic horse	SLU, Uppsala, Sweden
SLU389593	na	positive	XY DSD: cryptorchid	na	Icelandic horse	SLU, Uppsala, Sweden
SLU1863	na	positive	XY DSD: cryptorchid	na	Icelandic horse	SLU, Uppsala, Sweden
SLU397954	na	positive	XY DSD: cryptorchid	na	Icelandic horse	SLU, Uppsala, Sweden
SLU411539	na	positive	XY DSD: cryptorchid	na	Icelandic horse	SLU, Uppsala, Sweden
SLU1907	na	positive	XY DSD: cryptorchid	na	Icelandic horse	SLU, Uppsala, Sweden
SLU675	na	positive	XY DSD: cryptorchid	na	Icelandic horse	SLU, Uppsala, Sweden
SLU706	na	positive	XY DSD: cryptorchid	na	Icelandic horse	SLU, Uppsala, Sweden
SLU23	na	positive	XY DSD: cryptorchid, bilateral	infertile	Icelandic horse	SLU, Uppsala, Sweden
SLU53	na	positive	XY DSD: cryptorchid, bilateral	infertile	Icelandic horse	SLU, Uppsala, Sweden
SLU18	na	positive	XY DSD: cryptorchid, unilateral	na	Icelandic horse	SLU, Uppsala, Sweden
SLU22	na	positive	XY DSD: cryptorchid, unilateral	na	Icelandic horse	SLU, Uppsala, Sweden
SLU24	na	positive	XY DSD: cryptorchid, unilateral	na	Icelandic horse	SLU, Uppsala, Sweden
SLU26	na	positive	XY DSD: cryptorchid, unilateral	na	Icelandic horse	SLU, Uppsala, Sweden
SLU46	na	positive	XY DSD: cryptorchid, unilateral	na	Icelandic horse	SLU, Uppsala, Sweden
SLU48	na	positive	XY DSD: cryptorchid, unilateral	na	Icelandic horse	SLU, Uppsala, Sweden
SLU51	na	positive	XY DSD: cryptorchid, unilateral	na	Icelandic horse	SLU, Uppsala, Sweden
SLU55	na	positive	XY DSD: cryptorchid, unilateral	na	Icelandic horse	SLU, Uppsala, Sweden
SLU67	na	positive	XY DSD: cryptorchid, unilateral	na	Icelandic horse	SLU, Uppsala, Sweden
SLU72	na	positive	XY DSD: cryptorchid, unilateral	na	Icelandic horse	SLU, Uppsala, Sweden
H633	na	positive	normal male	na	Irish Sport Horse	Texas A&M
H349	na	positive	XY DSD: cryptorchid, bilateral	infertile	Lipizzaner	Texas A&M
H865	64,XX	positive	XX DSD: abnormal reproductive tract	infertile	Lusitano	Texas A&M
H864	64,XX	D/D	normal female	subfertile	American Miniature horse	Texas A&M
H417	63,X	positive	X DSD: immature reproductive tract	infertile	Missouri Fox Trotter	Texas A&M
H822	64,XX	positive	normal female	infertile	Missouri Fox-Trotter	Texas A&M
H350	na	D/D	XY DSD: cryptorchid, unilateral	na	Missouri Fox-Trotter	Texas A&M
H412	na	positive	XY DSD: cryptorchid, unilateral	na	Missouri Fox-Trotter	Texas A&M
H648	64,XX	D/D	normal female	na	mixed breed	Texas A&M
H388	64,XX	positive	normal female	na	mixed breed	Texas A&M
H073	na	positive	normal male	fertile	mixed breed	Texas A&M
H072	64,XY	positive	normal male	na	mixed breed	Texas A&M
H347	na	positive	normal male	na	mixed breed	Texas A&M
H468	na	positive	normal male	na	mixed breed	Texas A&M
H470	na	positive	normal male	na	mixed breed	Texas A&M
H625	64,XX	positive	XX DSD: abnormal reproductive tract	infertile	mixed breed	Texas A&M
H159	64,XX	positive	XX DSD: Hermaphrodite	infertile	mixed breed	Texas A&M
SLU58	na	positive	XY DSD: cryptorchid, bilateral	infertile	mixed breed	SLU, Uppsala, Sweden
H291	na	D/D	XY DSD: cryptorchid, bilateral	infertile	mixed breed	Texas A&M
H397	na	positive	XY DSD: cryptorchid, bilateral	infertile	mixed breed	Texas A&M
SLU57	na	positive	XY DSD: cryptorchid, unilateral	na	mixed breed	SLU, Uppsala, Sweden
H623	64,XY	positive	XY DSD: cryptorchid, unilateral	na	mixed breed	Texas A&M
H290	na	positive	XY DSD: cryptorchid, unilateral	na	mixed breed	Texas A&M
H495	na	positive	XY DSD: cryptorchid, unilateral	na	mixed breed	Texas A&M
H375	na	positive	normal male	subfertile	mixed warmblood	Texas A&M
H252	64,XY	positive	XY DSD: SRY-positive	infertile	mixed warmblood	Texas A&M
H846	63,X	positive	X DSD: immature reproductive tract	infertile	Morgan	Texas A&M
H973	63,X	positive	X DSD: immature reproductive tract	infertile	Morgan	Texas A&M
H935	64,XX	positive	XX DSD: abnormal reproductive tract	infertile	Morgan	Texas A&M
H688	64,XX	positive	XX DSD: hermaphrodite	infertile	Morgan	Texas A&M
H368	64,XX	positive	XX DSD: male pseudohermaphrodite	infertile	Morgan	Texas A&M
H136	64,XX	positive	X DSD: immature reproductive tract	infertile	Morgan	Texas A&M
H838	64,XX	positive	XX DSD: intersex	infertile	Mustang	Texas A&M
H361	na	positive	XY DSD: cryptorchid, bilateral	infertile	Mustang	Texas A&M
H334	na	positive	XY DSD: cryptorchid, unilateral	na	Mustang	Texas A&M
H899	64,XX	D/D	normal female	na; stallion-like behavior, aggressive	n/a	Texas A&M
H053	64,XY	positive	Developmental defect: Cleft palate	na	na	Texas A&M
H843	64,XX	positive	normal female	fertile	na	Texas A&M
H012	64,XX	D/D	normal female	fertile; dam of a schistosomus reflexus (fetal monster)	na	Texas A&M
H013	64,XX	positive	normal female	infertile	na	Texas A&M
H958	64,XX	positive	normal female	infertile due to REEL	na	Texas A&M
H313	64,XX	D/D	normal female	na	na	Texas A&M
H275	64,XX	positive	normal female	na	na	Texas A&M
H289	64,XX	positive	normal female	na	na	Texas A&M
H774	64,XX	positive	normal female	na	na	Texas A&M
H454	na	positive	normal female	na	na	Texas A&M
H562	na	positive	normal female	na	na	Texas A&M
H724	64,XX	positive	normal female	na; eleveated testosterone	na	Texas A&M
H260	64,XX	positive	normal female	subfertile due to REEL	na	Texas A&M
H407	na	positive	normal male	fertile	na	Texas A&M
H700	64,XY	D/D	normal male	na	na	Texas A&M
H034	64,XY	positive	normal male	na	na	Texas A&M
H316	64,XY	positive	normal male	na	na	Texas A&M
H317	64,XY	positive	normal male	na	na	Texas A&M
H424	64,XY	positive	normal male	na	na	Texas A&M
H024	na	positive	normal male	na	na	Texas A&M
H356	na	positive	normal male	na	na	Texas A&M
H363	na	positive	normal male	na	na	Texas A&M
H444	na	positive	normal male	na	na	Texas A&M
H036	n/a	D/D	normal male	subfertile	na	Texas A&M
H035	64,XY	positive	normal male	subfertile due to age	na	Texas A&M
H037	64,XY	positive	normal male	subfertile due to age	na	Texas A&M
H450	63,X/64,Xi(Yq)	positive	X/XY DSD: intersex	infertile	na	Texas A&M
H241	64,XX	positive	XX DSD: abnormal reproductive tract	infertile	na	Texas A&M
H040	64,XX	positive	XX DSD: hermaphrodite	infertile	na	Texas A&M
H763	64,XX	positive	XX DSD: pseudohermaphrodite	infertile	na	Texas A&M
H476	na	positive	XY DSD: cryptorchid	na	na	Texas A&M
H311	64,XY	D/D	XY DSD: cryptorchid	na	na	Texas A&M
H306	64,XY	positive	XY DSD: cryptorchid	na	na	Texas A&M
H307	64,XY	positive	XY DSD: cryptorchid	na	na	Texas A&M
H309	64,XY	positive	XY DSD: cryptorchid	na	na	Texas A&M
H310	64,XY	positive	XY DSD: cryptorchid	na	na	Texas A&M
H312	64,XY	positive	XY DSD: cryptorchid	na	na	Texas A&M
H629	na	positive	XY DSD: cryptorchid	na	na	Texas A&M
H639	64,XY	positive	XY DSD: cryptorchid, bilateral	infertile	na	Texas A&M
H304	na	positive	XY DSD: cryptorchid, bilateral	infertile	na	Texas A&M
H315	na	positive	XY DSD: cryptorchid, bilateral	infertile	na	Texas A&M
H365	na	positive	XY DSD: cryptorchid, bilateral	infertile	na	Texas A&M
H308	64,XY	positive	XY DSD: cryptorchid, unilateral	na	na	Texas A&M
H364	na	D/D	XY DSD: cryptorchid, unilateral	na	na	Texas A&M
H303	na	positive	XY DSD: cryptorchid, unilateral	na	na	Texas A&M
H362	na	positive	XY DSD: cryptorchid, unilateral	na	na	Texas A&M
H443	na	positive	XY DSD: cryptorchid, unilateral	na	na	Texas A&M
SLU2c	na	positive	normal male	fertile	New Forest pony	SLU, Uppsala, Sweden
SLU66	na	positive	XY DSD: cryptorchid, unilateral	na	North Swedish horse	SLU, Uppsala, Sweden
H168	63,X	positive	X DSD: immature reproductive tract	infertile	Oldenberg	Texas A&M
H950	64,XX	positive	normal female	infertile	Oldenburg	Texas A&M
H959	64,XX	positive	normal female	na; behavioral problems	Oldenburg	Texas A&M
H372	64,XX	positive	normal female	infertile	American Paint	Texas A&M
H964	64,XX	positive	normal female	na	American Paint	Texas A&M
H579	64,XX	positive	normal female	na; behavioral problems	American Paint	Texas A&M
H049	64,XY	positive	normal male	na	American Paint	Texas A&M
H163	64,XY	positive	normal male	na	American Paint	Texas A&M
H841	64,XY	positive	normal male	na	American Paint	Texas A&M
H830	64,X,del(X)(p)	positive	X DSD: ambiguous genitalia, rudimentary penis	infertile, X abnormality	American Paint	Texas A&M
H074	64,XX	positive	XX DSD: abnormal reproductive tract	infertile	American Paint	Texas A&M
H285	64,XX	positive	XX DSD: hermaphrodite	infertile	American Paint	Texas A&M
H553	64,XY	positive	XY DSD: cryptorchid, unilateral	na	American Paint	Texas A&M
H359	na	positive	XY DSD: cryptorchid, unilateral	na	American Paint	Texas A&M
H419	na	positive	XY DSD: cryptorchid, unilateral	na	American Paint	Texas A&M
H135	64,XX	positive	XX DSD: abnormal reproductive tract	infertile	American Paint	Texas A&M
H116	64,XY	positive	normal male	na	American Paint mix	Texas A&M
H820	64,XX	positive	normal female	na	Paso Fino	Texas A&M
H236	63,X	positive	X DSD: immature reproductive tract	infertile	Paso Fino	Texas A&M
H274	63,X	positive	X DSD: immature reproductive tract	infertile	Paso Fino	Texas A&M
H941	63,X	positive	X DSD: immature reproductive tract	infertile	Paso Fino	Texas A&M
H091	64,Xdel(Xp)	positive	X DSD: immature reproductive tract	infertile	Paso Fino	Texas A&M
H081	64,XX	positive	XX DSD: hermaphrodite (familial)	infertile	Paso Fino	Texas A&M
H177	64,XX	positive	normal female	na	Percheron	Texas A&M
H520	64,XY	positive	normal male	na	Percheron	Texas A&M
H249	64,XX	positive	XX DSD: pseudohermaphrodite	infertile	Percheron	Texas A&M
H238	64,XX	positive	XX DSD: abnormal reproductive tract	infertile	Percheron mix	Texas A&M
H711	64,XX	positive	normal female	na	Polo Argentino	Texas A&M
H717	64,XX	positive	normal female	na	Polo Argentino	Texas A&M
H704	64,XY;t(4p;30q)	positive	normal male	fertile; breeds congenital abnormalities	Polo Argentino	Texas A&M
H709	64,XY	positive	normal male	na	Polo Argentino	Texas A&M
H710	64,XY	positive	normal male	na	Polo Argentino	Texas A&M
H713	64,XY;t(4p;30q)	D/D	normal male	subfertile due to autosomal translocation	Polo Argentino	Texas A&M
H714	64,XY;t(4p;30q)	D/D	normal male	subfertile due to autosomal translocation	Polo Argentino	Texas A&M
H712	64,XY;t(4p;30q)	positive	normal male	subfertile due to autosomal translocation	Polo Argentino	Texas A&M
H715	64,XY;t(4p;30q)	positive	normal male	subfertile due to autosomal translocation	Polo Argentino	Texas A&M
H716	64,XY;t(4p;30q);+4p	D/D	normal male	subfertile due to autosomal translocation	Polo Argentino	Texas A&M
H318	64,XX	positive	normal female	na	Pony	Texas A&M
H770	63,X	positive	X DSD: immature reproductive tract	infertile	Pony	Texas A&M
H354	na	D/D	XY DSD: cryptorchid, bilateral	infertile	Pony	Texas A&M
H442	na	positive	XY DSD: cryptorchid, unilateral	na	Pony	Texas A&M
H497	64,XX	positive	XX DSD: abnormal reproductive tract	infertile	German Riding pony	Texas A&M
H742	64,XX	positive	XX DSD: intersex, hermaphrodite	infertile	Pony of the Americas	Texas A&M
H972	64,XX	positive	normal female	infertile	American Quarter Horse	Texas A&M
H834	64,XX	positive	XX DSD: abnormal reproductive tract	infertile	American Quarter Horse	Texas A&M
H839	64,XX	positive	XX DSD: abnormal reproductive tract	infertile	American Quarter Horse	Texas A&M
H821	64,XX	positive	XX DSD: pseudohermaphrodite	infertile	American Quarter Horse	Texas A&M
H031	64,XX	positive	XX DSD: hermaphrodite	infertile	American Quarter Horse	Texas A&M
H754	64,XY	positive	normal male	subfertile	American Quarter Horse	Texas A&M
H411	na	positive	XY DSD: cryptorchid, unilateral	na	Rocky Mountain horse	Texas A&M
H780	63,X	D/D	X DSD: immature reproductive tract	infertile	Selle Français	Texas A&M
H273	64,XY	positive	normal male	na	Selle Français	Texas A&M
H259	64,XX	positive	XX DSD: abnormal reproductive tract	infertile	Sporthorse	Texas A&M
H360	64,XY	positive	DSD: SRY-neg	infertile	Standardbred	Texas A&M
SLU389783	na	D/D	normal female	fertile; 2 registered offspring	Standardbred	SLU, Uppsala, Sweden
SLU336063	na	D/D	normal female	fertile; 3 registered offspring	Standardbred	SLU, Uppsala, Sweden
H892/H853	64,XX	positive	normal female	infertile	Standardbred	Texas A&M
H895	64,XX	positive	normal female	infertile	Standardbred	Texas A&M
H853/H892	64,XX	positive	normal female	infertile	Standardbred	Texas A&M
H734	64,XX	positive	normal female	infertile	Standardbred	Texas A&M
H282	64,XX	positive	normal female	na	Standardbred	Texas A&M
SLU302928	na	positive	normal female	na	Standardbred	SLU, Uppsala, Sweden
SLU308106	na	positive	normal female	na	Standardbred	SLU, Uppsala, Sweden
SLU314398	na	positive	normal female	na	Standardbred	SLU, Uppsala, Sweden
SLU322192	na	positive	normal female	na	Standardbred	SLU, Uppsala, Sweden
SLU325802	na	positive	normal female	na	Standardbred	SLU, Uppsala, Sweden
SLU326042	na	positive	normal female	na	Standardbred	SLU, Uppsala, Sweden
SLU372122	na	positive	normal female	na	Standardbred	SLU, Uppsala, Sweden
SLU394354	na	positive	normal female	na	Standardbred	SLU, Uppsala, Sweden
SLU399925	na	positive	normal female	na	Standardbred	SLU, Uppsala, Sweden
SLU322963	na	positive	normal female	subfertile; breeding animal with no registered offsprings	Standardbred	SLU, Uppsala, Sweden
H936	64,XX	positive	normal female	na	Standardbred	Texas A&M
SLU1c	na	positive	normal male	fertile	Standardbred	SLU, Uppsala, Sweden
SLU4c	na	positive	normal male	fertile	Standardbred	SLU, Uppsala, Sweden
H645	64,XY	positive	normal male	infertile, no sperm	Standardbred	Texas A&M
H668	64,XY	positive	normal male	na	Standardbred	Texas A&M
SLU300455	na	positive	normal male	na	Standardbred	SLU, Uppsala, Sweden
SLU301861	na	positive	normal male	na	Standardbred	SLU, Uppsala, Sweden
SLU304159	na	positive	normal male	na	Standardbred	SLU, Uppsala, Sweden
SLU304948	na	positive	normal male	na	Standardbred	SLU, Uppsala, Sweden
SLU312245	na	positive	normal male	na	Standardbred	SLU, Uppsala, Sweden
SLU321458	na	positive	normal male	na	Standardbred	SLU, Uppsala, Sweden
SLU323272	na	positive	normal male	na	Standardbred	SLU, Uppsala, Sweden
SLU326045	na	positive	normal male	na	Standardbred	SLU, Uppsala, Sweden
SLU340281	na	positive	normal male	na	Standardbred	SLU, Uppsala, Sweden
SLU344786	na	positive	normal male	na	Standardbred	SLU, Uppsala, Sweden
SLU361510	na	positive	normal male	na	Standardbred	SLU, Uppsala, Sweden
SLU364083	na	positive	normal male	na	Standardbred	SLU, Uppsala, Sweden
SLU376788	na	positive	normal male	na	Standardbred	SLU, Uppsala, Sweden
SLU397322	na	positive	normal male	na	Standardbred	SLU, Uppsala, Sweden
SLU398662	na	positive	normal male	na	Standardbred	SLU, Uppsala, Sweden
SLU411073	na	positive	normal male	na	Standardbred	SLU, Uppsala, Sweden
SLU415286	na	positive	normal male	na	Standardbred	SLU, Uppsala, Sweden
SLU422656	na	positive	normal male	na	Standardbred	SLU, Uppsala, Sweden
H997	na	positive	normal male	na	Standardbred	Texas A&M
H726	64,XY	positive	normal male	subfertile	Standardbred	Texas A&M
H786	64,XY	positive	normal male	subfertile	Standardbred	Texas A&M
H753	63,X	D/D	X DSD: immature reproductive tract	infertile	Standardbred	Texas A&M
H268	63,X	positive	X DSD: immature reproductive tract	infertile	Standardbred	Texas A&M
H370	63,X	positive	X DSD: immature reproductive tract	infertile	Standardbred	Texas A&M
H015	64,XX	positive	XX DSD: abnormal reproductive tract	infertile	Standardbred	Texas A&M
H027	64,XX	positive	XX DSD: abnormal reproductive tract	infertile	Standardbred	Texas A&M
H080	64,XX	positive	XX DSD: abnormal reproductive tract	infertile	Standardbred	Texas A&M
H138	64,XX	positive	XX DSD: abnormal reproductive tract	infertile	Standardbred	Texas A&M
H762	64,XX	positive	XX DSD: abnormal reproductive tract	infertile	Standardbred	Texas A&M
H805	64,XX	positive	XX DSD: hermaphrodite	infertile	Standardbred	Texas A&M
H209	64,XX	D/D	XX DSD: intersex	infertile	Standardbred	Texas A&M
H254	65,XY+27	positive	XY DSD: cryptorchid, bilateral	infertile	Standardbred	Texas A&M
SLU14	na	positive	XY DSD: cryptorchid, unilateral	na	Standardbred	SLU, Uppsala, Sweden
SLU19	na	positive	XY DSD: cryptorchid, unilateral	na	Standardbred	SLU, Uppsala, Sweden
SLU31	na	positive	XY DSD: cryptorchid, unilateral	na	Standardbred	SLU, Uppsala, Sweden
SLU35	na	positive	XY DSD: cryptorchid, unilateral	na	Standardbred	SLU, Uppsala, Sweden
SLU36	na	positive	XY DSD: cryptorchid, unilateral	na	Standardbred	SLU, Uppsala, Sweden
SLU39	na	positive	XY DSD: cryptorchid, unilateral	na	Standardbred	SLU, Uppsala, Sweden
SLU40	na	positive	XY DSD: cryptorchid, unilateral	na	Standardbred	SLU, Uppsala, Sweden
SLU44	na	positive	XY DSD: cryptorchid, unilateral	na	Standardbred	SLU, Uppsala, Sweden
SLU54	na	positive	XY DSD: cryptorchid, unilateral	na	Standardbred	SLU, Uppsala, Sweden
SLU56	na	positive	XY DSD: cryptorchid, unilateral	na	Standardbred	SLU, Uppsala, Sweden
SLU71	na	positive	XY DSD: cryptorchid, unilateral	na	Standardbred	SLU, Uppsala, Sweden
H348	64,XY	D/D	XY DSD: SRY-pos, male pseudohermaphrodite	infertile	Standardbred	Texas A&M
H120	64,XY	positive	XY DSD: SRY-positive	infertile	Standardbred	Texas A&M
H543	64,XY	positive	XY DSD: SRY-positive	infertile	Standardbred	Texas A&M
H545	64,XY	positive	XY DSD: SRY-positive	infertile	Standardbred	Texas A&M
H665	64,XY	positive	XY DSD: SRY-positive	infertile	Standardbred	Texas A&M
H369	64,XY	D/D	XY DSD: SRY-positive, male pseudohermaphrodite	infertile	Standardbred	Texas A&M
SLU16	na	positive	XY DSD: cryptorchid, unilateral	na	Swedish Riding pony	SLU, Uppsala, Sweden
SLU43	na	positive	XY DSD: cryptorchid, bilateral	infertile	Swedish Warmblood	SLU, Uppsala, Sweden
SLU47	na	D/D	XY DSD: cryptorchid, unilateral	na	Swedish Warmblood	SLU, Uppsala, Sweden
SLU33	na	positive	XY DSD: cryptorchid, unilateral	na	Swedish Warmblood	SLU, Uppsala, Sweden
SLU37	na	positive	XY DSD: cryptorchid, unilateral	na	Swedish Warmblood	SLU, Uppsala, Sweden
SLU38	na	positive	XY DSD: cryptorchid, unilateral	na	Swedish Warmblood	SLU, Uppsala, Sweden
SLU42	na	positive	XY DSD: cryptorchid, unilateral	na	Swedish Warmblood	SLU, Uppsala, Sweden
SLU45	na	positive	XY DSD: cryptorchid, unilateral	na	Swedish Warmblood	SLU, Uppsala, Sweden
SLU50	na	positive	XY DSD: cryptorchid, unilateral	na	Swedish Warmblood	SLU, Uppsala, Sweden
SLU59	na	positive	XY DSD: cryptorchid, unilateral	na	Swedish Warmblood	SLU, Uppsala, Sweden
H842	64,XX	positive	normal female	na	Tennessee Walking Horse	Texas A&M
H840	64,XY	positive	normal male	na	Tennessee Walking Horse	Texas A&M
H095	64,XX	positive	normal female	na	Tennessee Walking Horse	Texas A&M
H026	64,XX	positive	XX DSD: abnormal phallus; cleft palate, abnormal tail	infertile	Tennessee Walking Horse	Texas A&M
H574	64,XY	positive	XY DSD: cryptorchid, unilateral	na	Tennessee Walking Horse	Texas A&M
H544	64,XY	positive	XY DSD: hermaphrodite	infertile	Tennessee Walking Horse	Texas A&M
H947	64,XY	positive	XY DSD: SRY-negative	infertile	Tennessee Walking Horse	Texas A&M
H131	64,XX	positive	normal female	fertile	Thoroughbred	Texas A&M
H132	64,XX	positive	normal female	fertile	Thoroughbred	Texas A&M
H955	64,XX	positive	normal female	fertile	Thoroughbred	Texas A&M
TWILIGHT	64,XX	positive	normal female	fertile	Thoroughbred	Texas A&M
H486	64,XX	D/D	normal female	infertile	Thoroughbred	Texas A&M
H968	64,XX	D/D	normal female	infertile	Thoroughbred	Texas A&M
H025	64,XX	positive	normal female	infertile	Thoroughbred	Texas A&M
H462	64,XX	positive	normal female	infertile	Thoroughbred	Texas A&M
H701	64,XX	positive	normal female	infertile	THoroughbred	Texas A&M
H702	64,XX	positive	normal female	infertile	Thoroughbred	Texas A&M
H703	64,XX	positive	normal female	infertile	Thoroughbred	Texas A&M
H775	64,XX	positive	normal female	infertile	Thoroughbred	Texas A&M
H798	64,XX	positive	normal female	infertile	Thoroughbred	Texas A&M
H800	64,XX	positive	normal female	infertile	Thoroughbred	Texas A&M
H808	64,XX	positive	normal female	infertile	Thoroughbred	Texas A&M
H835	64,XX	positive	normal female	infertile	Thoroughbred	Texas A&M
H928	64,XX	positive	normal female	infertile	Thoroughbred	Texas A&M
H933	64,XX	positive	normal female	infertile	Thoroughbred	Texas A&M
H943	64,XX	positive	normal female	infertile	Thoroughbred	Texas A&M
H956	64,XX	positive	normal female	infertile	Thoroughbred	Texas A&M
H970	64,XX	positive	normal female	infertile	Thoroughbred	Texas A&M
H974	64,XX	positive	normal female	infertile	Thoroughbred	Texas A&M
H976	64,XX	positive	normal female	infertile	Thoroughbred	Texas A&M
H980	64,XX	positive	normal female	infertile	Thoroughbred	Texas A&M
H991	64,XX	positive	normal female	infertile	Thoroughbred	Texas A&M
H904	na	positive	normal female	infertile	Thoroughbred	Texas A&M
H957	64,XX	positive	normal female	infertile due to REEL	Thoroughbred	Texas A&M
H768	64,XX	positive	normal female	infertile	Thoroughbred	Texas A&M
H819	64,XX	positive	normal female	infertile	Thoroughbred	Texas A&M
H823	64,XX	positive	normal female	infertile	Thoroughbred	Texas A&M
H824	64,XX	positive	normal female	infertile	Thoroughbred	Texas A&M
H280	64,XX	positive	normal female	infertile; congenital defects (carpal, fetlock contractures)	Thoroughbred	Texas A&M
H725	64,XX	D/D	normal female	na	Thoroughbred	Texas A&M
H066	64,XX	positive	normal female	na	Thoroughbred	Texas A&M
H134	64,XX	positive	normal female	na	Thoroughbred	Texas A&M
H194	64,XX	positive	normal female	na	Thoroughbred	Texas A&M
H195	64,XX	positive	normal female	na	Thoroughbred	Texas A&M
H242	64,XX	positive	normal female	na	Thoroughbred	Texas A&M
H243	64,XX	positive	normal female	na	Thoroughbred	Texas A&M
H244	64,XX	positive	normal female	na	Thoroughbred	Texas A&M
H245	64,XX	positive	normal female	na	Thoroughbred	Texas A&M
H246	64,XX	positive	normal female	na	Thoroughbred	Texas A&M
H247	64,XX	positive	normal female	na	Thoroughbred	Texas A&M
H248	64,XX	positive	normal female	na	Thoroughbred	Texas A&M
H301	64,XX	positive	normal female	na	Thoroughbred	Texas A&M
H328	64,XX	positive	normal female	na	Thoroughbred	Texas A&M
H329	64,XX	positive	normal female	na	Thoroughbred	Texas A&M
H723	64,XX	positive	normal female	na	Thoroughbred	Texas A&M
H795	64,XX	positive	normal female	na	Thoroughbred	Texas A&M
H796	64,XX	positive	normal female	na	Thoroughbred	Texas A&M
H803	64,XX	positive	normal female	na	Thoroughbred	Texas A&M
H829	64,XX	positive	normal female	na	Thoroughbred	Texas A&M
H847	64,XX	positive	normal female	na	Thoroughbred	Texas A&M
H971	64,XX	positive	normal female	na	Thoroughbred	Texas A&M
H979	64,XX	positive	normal female	na	Thoroughbred	Texas A&M
H916	64,XX	positive	normal female	na	Thoroughbred	Texas A&M
H911	64,XX/64,XY	positive	normal female	na	Thoroughbred	Texas A&M
H228	64,XX;t(5;16;mar)	positive	normal female	na	Thoroughbred	Texas A&M
H894	64,XY	positive	normal female	na	Thoroughbred	Texas A&M
H632	na	positive	normal female	na	Thoroughbred	Texas A&M
H564	64,XX	positive	normal female	na; eleveated testosterone	Thoroughbred	Texas A&M
H967	64,XX	D/D	normal female	subfertile	Thoroughbred	Texas A&M
H032	64,XX	positive	normal female	subfertile	Thoroughbred	Texas A&M
H123	64,XX	positive	normal female	subfertile	Thoroughbred	Texas A&M
H125	64,XX	positive	normal female	subfertile	Thoroughbred	Texas A&M
H237	64,XX	positive	normal female	subfertile	Thoroughbred	Texas A&M
H269	64,XX	positive	normal female	subfertile	Thoroughbred	Texas A&M
H287	64,XX	positive	normal female	subfertile	Thoroughbred	Texas A&M
H327	64,XX	positive	normal female	subfertile	Thoroughbred	Texas A&M
H720	64,XX	positive	normal female	subfertile	Thoroughbred	Texas A&M
H828	64,XX	positive	normal female	subfertile	Thoroughbred	Texas A&M
H126	64,XX;t(5;16;mar)	positive	normal female	subfertile	Thoroughbred	Texas A&M
H133	64,XX;t(5;16;mar)	positive	normal female	subfertile	Thoroughbred	Texas A&M
H278	64,XX	positive	normal female	subfertile due to REEL	Thoroughbred	Texas A&M
H286	64,XX	positive	normal female	subfertile due to REEL	Thoroughbred	Texas A&M
H619	64,XX	positive	normal female	subfertile due to REEL	Thoroughbred	Texas A&M
H671	64,XX	positive	normal female	subfertile due to REEL	Thoroughbred	Texas A&M
H772	64,XX	positive	normal female	subfertile due to REEL	Thoroughbred	Texas A&M
H777	64,XX	positive	normal female	subfertile due to REEL	Thoroughbred	Texas A&M
H836	64,XX	positive	normal female	subfertile due to REEL	Thoroughbred	Texas A&M
H849	64,XX	positive	normal female	subfertile due to REEL	Thoroughbred	Texas A&M
H862	64,XX	positive	normal female	subfertile due to REEL	Thoroughbred	Texas A&M
H942	64,XX	positive	normal female	subfertile due to REEL	Thoroughbred	Texas A&M
H945	64,XX	positive	normal female	subfertile due to REEL	Thoroughbred	Texas A&M
H975	64,XX	positive	normal female	subfertile due to REEL	Thoroughbred	Texas A&M
H982	64,XX	positive	normal female	subfertile due to REEL	Thoroughbred	Texas A&M
H983	64,XX	positive	normal female	subfertile due to REEL	Thoroughbred	Texas A&M
H922	64,XX	positive	normal female	subfertile due to REEL	Thoroughbred	Texas A&M
H669	na	positive	normal female	subfertile due to REEL	Thoroughbred	Texas A&M
H670	na	positive	normal female	subfertile due to REEL	Thoroughbred	Texas A&M
H705	64,XX	positive	normal female	subfertile due to REEL	Thoroughbred	Texas A&M
H736	64,XX	positive	normal female	subfertile due to REEL	Thoroughbred	Texas A&M
H801	64,XX	positive	normal female	subfertile due to REEL	Thoroughbred	Texas A&M
H804	64,XX	positive	normal female	subfertile due to REEL	Thoroughbred	Texas A&M
H901	64,XX	positive	normal female	subfertile due to REEL	Thoroughbred	Texas A&M
H534	64,XX	positive	normal female; small in size, development slow	na	Thoroughbred	Texas A&M
BRAVO	64,XY	positive	normal male	fertile	Thoroughbred	Texas A&M
H167	64,XY	positive	normal male	fertile	Thoroughbred	Texas A&M
H250	64,XY	positive	normal male	fertile	Thoroughbred	Texas A&M
H251	64,XY	positive	normal male	fertile	Thoroughbred	Texas A&M
H896/H915	64,XY	positive	normal male	fertile	Thoroughbred	Texas A&M
H897	64,XY	positive	normal male	fertile	Thoroughbred	Texas A&M
H898	64,XY	positive	normal male	fertile	Thoroughbred	Texas A&M
H915/H896	64,XY	positive	normal male	fertile	Thoroughbred	Texas A&M
H094	na	positive	normal male	fertile	Thoroughbred	Texas A&M
H939	64,XX	positive	normal male	na	Thoroughbred	Texas A&M
H900	64,XY	D/D	normal male	na	Thoroughbred	Texas A&M
H096	64,XY	positive	normal male	na	Thoroughbred	Texas A&M
H097	64,XY	positive	normal male	na	Thoroughbred	Texas A&M
H098	64,XY	positive	normal male	na	Thoroughbred	Texas A&M
H099	64,XY	positive	normal male	na	Thoroughbred	Texas A&M
H155	64,XY	positive	normal male	na	Thoroughbred	Texas A&M
H161	64,XY	positive	normal male	na	Thoroughbred	Texas A&M
H162	64,XY	positive	normal male	na	Thoroughbred	Texas A&M
H180	64,XY	positive	normal male	na	Thoroughbred	Texas A&M
H181	64,XY	positive	normal male	na	Thoroughbred	Texas A&M
H183	64,XY	positive	normal male	na	Thoroughbred	Texas A&M
H229	64,XY	positive	normal male	na	Thoroughbred	Texas A&M
H276	64,XY	positive	normal male	na	Thoroughbred	Texas A&M
H281	64,XY	positive	normal male	na	Thoroughbred	Texas A&M
H482	64,XY	positive	normal male	na	Thoroughbred	Texas A&M
H485	64,XY	positive	normal male	na	Thoroughbred	Texas A&M
H658	64,XY	positive	normal male	na	Thoroughbred	Texas A&M
H691	64,XY	positive	normal male	na	Thoroughbred	Texas A&M
H692	64,XY	positive	normal male	na	Thoroughbred	Texas A&M
H851	64,XY	positive	normal male	na	Thoroughbred	Texas A&M
H852	64,XY	positive	normal male	na	Thoroughbred	Texas A&M
H888	64,XY	positive	normal male	na	Thoroughbred	Texas A&M
H906	64,XY	positive	normal male	na	Thoroughbred	Texas A&M
H981/FK182	64,XY	positive	normal male	na	Thoroughbred	Texas A&M
H986/FK184	64,XY	positive	normal male	na	Thoroughbred	Texas A&M
H987/FK185	64,XY	positive	normal male	na	Thoroughbred	Texas A&M
H910	64,XY/64,XX	positive	normal male	na	Thoroughbred	Texas A&M
H230	64,XY;t(5;16;mar)	positive	normal male	na	Thoroughbred	Texas A&M
H231	64,XY;t(5;16;mar)	positive	normal male	na	Thoroughbred	Texas A&M
H232	64,XY;t(5;16;mar)	positive	normal male	na	Thoroughbred	Texas A&M
H452	na	positive	normal male	na	Thoroughbred	Texas A&M
H474	na	positive	normal male	na	Thoroughbred	Texas A&M
H731	64,XY	positive	normal male	na	Thoroughbred	Texas A&M
H827	64,XY	positive	normal male	na	Thoroughbred	Texas A&M
H940	64,XY	D/D	normal male	subfertile	Thoroughbred	Texas A&M
H083	64,XY	positive	normal male	subfertile	Thoroughbred	Texas A&M
H262	64,XY	positive	normal male	subfertile	Thoroughbred	Texas A&M
H302	64,XY	positive	normal male	subfertile	Thoroughbred	Texas A&M
H367	64,XY	positive	normal male	subfertile	Thoroughbred	Texas A&M
H488	64,XY	positive	normal male	subfertile	Thoroughbred	Texas A&M
H575	64,XY	positive	normal male	subfertile	Thoroughbred	Texas A&M
H650	64,XY	positive	normal male	subfertile	Thoroughbred	Texas A&M
H652	64,XY	positive	normal male	subfertile	Thoroughbred	Texas A&M
H664	64,XY	positive	normal male	subfertile	Thoroughbred	Texas A&M
H667	64,XY	positive	normal male	subfertile	Thoroughbred	Texas A&M
H689	64,XY	positive	normal male	subfertile	Thoroughbred	Texas A&M
H698	64,XY	positive	normal male	subfertile	Thoroughbred	Texas A&M
H815	64,XY	positive	normal male	subfertile	Thoroughbred	Texas A&M
H860	64,XY	positive	normal male	subfertile	Thoroughbred	Texas A&M
H905	64,XY	positive	normal male	subfertile	Thoroughbred	Texas A&M
H946	64,XY	positive	normal male	subfertile	Thoroughbred	Texas A&M
H948	64,XY	positive	normal male	subfertile	Thoroughbred	Texas A&M
H082	64,XY;t(5;16;mar)	positive	normal male	subfertile due to autosomal translocation	Thoroughbred	Texas A&M
H054	64,XY	positive	normal male	subfertile due to impaired acrosome reaction	Thoroughbred	Texas A&M
H058	64,XY	positive	normal male	subfertile due to impaired acrosome reaction	Thoroughbred	Texas A&M
H165	64,XY	positive	normal male	subfertile due to impaired acrosome reaction	Thoroughbred	Texas A&M
H166	64,XY	positive	normal male	subfertile due to impaired acrosome reaction	Thoroughbred	Texas A&M
H240	64,XY	positive	normal male	subfertile due to REEL	Thoroughbred	Texas A&M
H977	64,XY	positive	normal male	subfertile due to REEL	Thoroughbred	Texas A&M
H759	64,XY	positive	normal male	subfertile	Thoroughbred	Texas A&M
H760	64,XY	positive	normal male	subfertile	Thoroughbred	Texas A&M
H845	64,XY	positive	normal male	subfertile	Thoroughbred	Texas A&M
H535	64,XY	positive	normal male	subfertile; small testes, low libido	Thoroughbred	Texas A&M
H115	64,XY	D/D	normal male	na	Thoroughbred	Texas A&M
H118	64,XY	positive	normal male	na	Thoroughbred	Texas A&M
H109	na	positive	normal male	na	Thoroughbred	Texas A&M
H110	na	positive	normal male	na	Thoroughbred	Texas A&M
H111	na	positive	normal male	na	Thoroughbred	Texas A&M
H112	na	positive	normal male	na	Thoroughbred	Texas A&M
H113	na	positive	normal male	na	Thoroughbred	Texas A&M
H114	na	positive	normal male	na	Thoroughbred	Texas A&M
H127	64,XY;t(5;16;mar)	positive	normal male	subfertile	Thoroughbred	Texas A&M
H128	64,XY;t(5;16;mar)	positive	normal male	subfertile	Thoroughbred	Texas A&M
H750	63,X	D/D	X DSD: immature reproductive tract	infertile	Thoroughbred	Texas A&M
H020	63,X	positive	X DSD: immature reproductive tract	infertile	Thoroughbred	Texas A&M
H030	63,X	positive	X DSD: immature reproductive tract	infertile	Thoroughbred	Texas A&M
H121	63,X	positive	X DSD: immature reproductive tract	infertile	Thoroughbred	Texas A&M
H174	63,X	positive	X DSD: immature reproductive tract	infertile	Thoroughbred	Texas A&M
H257	63,X	positive	X DSD: immature reproductive tract	infertile	Thoroughbred	Texas A&M
H342	63,X	positive	X DSD: immature reproductive tract	infertile	Thoroughbred	Texas A&M
H537	63,X	positive	X DSD: immature reproductive tract	infertile	Thoroughbred	Texas A&M
H687	63,X	positive	X DSD: immature reproductive tract	infertile	Thoroughbred	Texas A&M
H706	63,X	positive	X DSD: immature reproductive tract	infertile	Thoroughbred	Texas A&M
H752	63,X	positive	X DSD: immature reproductive tract	infertile	Thoroughbred	Texas A&M
H782	63,X	positive	X DSD: immature reproductive tract	infertile	Thoroughbred	Texas A&M
H813	63,X	positive	X DSD: immature reproductive tract	infertile	Thoroughbred	Texas A&M
H932/ H944	63,X	positive	X DSD: immature reproductive tract	infertile	Thoroughbred	Texas A&M
H944/H932	63,X	positive	X DSD: immature reproductive tract	infertile	Thoroughbred	Texas A&M
H953	63,X	positive	X DSD: immature reproductive tract	infertile	Thoroughbred	Texas A&M
H788	63,X;dupXq; delXqter; t(Xq;16q)	positive	X DSD: immature reproductive tract	infertile	Thoroughbred	Texas A&M
H761	64,XX	D/D	XX DSD: abnormal reproductive tract	infertile	Thoroughbred	Texas A&M
H771	64,XX	D/D	XX DSD: abnormal reproductive tract	infertile	Thoroughbred	Texas A&M
H090	64,XX	positive	XX DSD: abnormal reproductive tract	infertile	Thoroughbred	Texas A&M
H124	64,XX	positive	XX DSD: abnormal reproductive tract	infertile	Thoroughbred	Texas A&M
H129	64,XX	positive	XX DSD: abnormal reproductive tract	infertile	Thoroughbred	Texas A&M
H263	64,XX	positive	XX DSD: abnormal reproductive tract	infertile	Thoroughbred	Texas A&M
H757	64,XX	positive	XX DSD: abnormal reproductive tract	infertile	Thoroughbred	Texas A&M
H758	64,XX	positive	XX DSD: abnormal reproductive tract	infertile	Thoroughbred	Texas A&M
H776	64,XX	positive	XX DSD: abnormal reproductive tract	infertile	Thoroughbred	Texas A&M
H811	64,XX	positive	XX DSD: abnormal reproductive tract	infertile	Thoroughbred	Texas A&M
H812	64,XX	positive	XX DSD: abnormal reproductive tract	infertile	Thoroughbred	Texas A&M
H908	64,XX	positive	XX DSD: abnormal reproductive tract	infertile	Thoroughbred	Texas A&M
H951	64,XX	positive	XX DSD: abnormal reproductive tract	infertile	Thoroughbred	Texas A&M
H960	64,XX	positive	XX DSD: abnormal reproductive tract	infertile	Thoroughbred	Texas A&M
H961	64,XX	positive	XX DSD: abnormal reproductive tract	infertile	Thoroughbred	Texas A&M
H844	64,XY	positive	XX DSD: abnormal reproductive tract	infertile	Thoroughbred	Texas A&M
H924	65,XXX	positive	XX DSD: abnormal reproductive tract	infertile	Thoroughbred	Texas A&M
H818	64,XX	positive	XX DSD: abnormal reproductive tract	infertile	Thoroughbred	Texas A&M
H992	64,XX	positive	XX DSD: abnormal reproductive tract	infertile	Thoroughbred	Texas A&M
H745	65,XX+Xq	positive	XX DSD: abnormal reproductive tract	infertile, X-trisomy	Thoroughbred	Texas A&M
H657	64,XX	positive	XX DSD: intersex	infertile	Thoroughbred	Texas A&M
H264	65,XXX	positive	XXX DSD: abnormal reproductive tract	infertile due to X-trisomy	Thoroughbred	Texas A&M
H831	65,XXX	positive	XXX DSD: abnormal reproductive tract	infertile, X-trisomy	Thoroughbred	Texas A&M
H554	65,XXX	positive	XXX DSD: very small ovaries	infertile, X-trisomy	Thoroughbred	Texas A&M
H277	64,XY	positive	XY DSD: cryptorchid, bilateral	infertile	Thoroughbred	Texas A&M
H920	64,XY	positive	XY DSD: cryptorchid, unilateral	na	Thoroughbred	Texas A&M
H549	64,XY	positive	XY DSD: cryptorchid, unilateral	na	Thoroughbred	Texas A&M
H265	64,XY	positive	XY DSD: cryptorchid, unilateral	subfertile	Thoroughbred	Texas A&M
H170	64,XY	positive	XY DSD: hermaphrodite	infertile	Thoroughbred	Texas A&M
H141	64,X+mar(Y)	positive	XY DSD: SRY-negative	infertile	Thoroughbred	Texas A&M
H224	64,X+mar(Y)	positive	XY DSD: SRY-negative	infertile	Thoroughbred	Texas A&M
H164	64,XY	D/D	XY DSD: SRY-negative	infertile	Thoroughbred	Texas A&M
H199	64,XY	D/D	XY DSD: SRY-negative	infertile	Thoroughbred	Texas A&M
H227	64,XY	positive	XY DSD: SRY-negative	infertile	Thoroughbred	Texas A&M
H748	64,XY	positive	XY DSD: SRY-negative	infertile	Thoroughbred	Texas A&M
H921	64,XY	positive	XY DSD: SRY-negative	infertile	Thoroughbred	Texas A&M
H546	64,XY	positive	XY DSD: SRY-positive	infertile	Thoroughbred	Texas A&M
H764	65,XXX	positive	normal female	infertile	Thoroughbred	Texas A&M
H807	64,XX	positive	normal female	subfertile due to REEL	Thoroughbred	Texas A&M
H848	64,XX	positive	normal female	na	Thoroughbred/Quarter Horse	Texas A&M
H339	64,XX	positive	XX DSD: abnormal reproductive tract	infertile	Throughbred	Texas A&M
H341	na	positive	XY DSD: cryptorchid, unilateral	na	Throughbred	Texas A&M
H985	64,XY	positive	normal male	subfertile due to REEL	Trakehner	Texas A&M
H893	64,XX	D/D	XX DSD: abnormal reproductive tract	infertile	Trakehner	Texas A&M
H837	64,XX	positive	XX DSD: abnormal reproductive tract	infertile	Trakehner	Texas A&M
H832	64,XX	positive	normal female	fertile	Warmblood	Texas A&M
H707	64,XX	positive	normal female	infertile	Warmblood	Texas A&M
H781	64,XX	positive	normal female	infertile	Warmblood	Texas A&M
H799	64,XX	positive	normal female	infertile	WarmBlood	Texas A&M
H923	64,XX	positive	normal female	infertile	Warmblood	Texas A&M
H635	na	positive	normal female	na	Warmblood	Texas A&M
H889	63,X	positive	X DSD: immature reproductive tract	infertile	Warmblood	Texas A&M
H814	64,XX	positive	XX DSD: abnormal reproductive tract	infertile	Warmblood	Texas A&M
H041	64,XY	positive	XY DSD: abnormal external male genitalia	infertile	Warmblood	Texas A&M
SLU07	na	positive	XY DSD: cryptorchid, bilateral	infertile	Warmblood	SLU, Uppsala, Sweden
SLU27	na	positive	XY DSD: cryptorchid, unilateral	na	Warmblood	SLU, Uppsala, Sweden
SLU28	na	positive	XY DSD: cryptorchid, unilateral	na	Warmblood	SLU, Uppsala, Sweden
SLU29	na	positive	XY DSD: cryptorchid, unilateral	na	Warmblood	SLU, Uppsala, Sweden
SLU70	na	positive	XY DSD: cryptorchid, unilateral	na	Warmblood	SLU, Uppsala, Sweden
SLU73	na	positive	XY DSD: cryptorchid, unilateral	na	Warmblood	SLU, Uppsala, Sweden
SLU74	na	positive	XY DSD: cryptorchid, unilateral	na	Warmblood	SLU, Uppsala, Sweden
H186	64,XY	D/D	XY DSD: SRY-positive, intersex	infertile	Warmblood	Texas A&M
H937	64,XX	positive	normal female	infertile	Zangersheide	Texas A&M
H139	64,XX	positive	normal female	fertile; dam of a hermaphrodite foal		Texas A&M
		D/D: homozygous deletion
