# Supplementary material for: Characterization of a Homozygous Deletion of Steroid Hormone Biosynthesis Genes in Horse Chromosome 29 as a Risk Factor for Disorders of Sex Development and Reproduction
Source: Genes (Basel). 2020 Feb 27;11(3):251. doi: 10.3390/genes11030251 (PMC7140900; doi:10.3390/genes11030251)
Supplement: Supplementary file 1 [file genes-11-00251-s001.zip › Supplementary/Supplementary Table S2_Primers.xlsx]

## Sheet: Supplementary Table S2_Primers
Primer ID	Forward 5'-3'	Reverse 5'-3'	Product size, bp	In silico PCR (EquCab3); location in ECA29	Additional locations in EquCab3	Presence in deletion homozygotes	Application	Reference
S1	GTAAGCCTGGGACCGATGTA	TGCTCCCCAAAGTCATTTTC	789	29,734,189-29,734,977	none	present	PCR walking	This study
S3	CAGGTGCTTCTGTGTCTCCA	TAGTGGCAGCCCTCAGAGAC	718	29,734,711-29,735,428	none	present	PCR walking	This study
S2	TGGTCTGTCTTCCCTCAACC	GGAAGATGGGGTAGGAGAGG	808	29,735,272-29,736,079	none	present	PCR walking	This study
S4	GTTTCAGGTAGCTGCCCAAG	TGAGTCTCTGTGGCCCTCTT	760	29,735,744-29,736,503	none	present	PCR walking	This study
S6	GCTGTGATGCAGGAAGAACA	CATCGCTCATTCAGGAGACA	732	29,739,029-29,739,760	none	present	PCR walking	This study
S5	GCAAGGTCAGGAGCAGTAGG	TGAAGAAAGCCTGCCTGTTT	831	29,739,458-29,740,288	none	present	PCR walking	This study
S7*	GTAACCACAGGTGGGTGGAC	TGTGGTGAGTTAGGGGGAAA	711	29,740,201-29,740,911	none	present	PCR walking	This study
S11	TATGTGAAGCCCTCCCTGAC	CAAGCCCCCAGTACACAGTT	705	29,741,027-29,741,731	none	absent	PCR walking	This study
S8*	CAGCATCGAGCACTGAAGAA	GGGGTCTGGCATACATGAAC	761	29,741,930-29,742,690	none	absent	PCR walking	This study
S10	CACCCCCAGTTAGAGAGCTG	GCAGGGTGGATGGGTTAGT	863	29,742,031-29,742,893	none	absent	PCR walking	This study
S9	GAAGACTGCAGTGCCAGTGA	TGCACGTCCCTGTAGAAGTC	705	29,742,155-29,742,859	none	absent	PCR walking	This study
BD2*	ACCCCACCCACCCTATATGT	TGCACGTCCCTGTAGAAGTC	363	29,742,497-29,742,859	none	absent	PCR forD/D	This study
DelIn1*	CCCATGGCTGTGGAACTAGA	ATCACCTGCCCTTCACACTC	180	29,743,152-29,743,331	none	absent	PCR forD/D	Ghosh et al. 2014
E661*	GCATTTTGTTCCATGTGTGC	CACAGTCAAACCACCCACTG	365	29,762,964-29,763,328	chrUn	absent	PCR forD/D	This study
E668*	TGCTGTTGATCATCCTTATTATCC	AAATGAAAATGAGAATAAAGGAAAGTG	179	29,834,472-29,834,650	none	absent	PCR forD/D	This study
G_2879*	CTTGTGGTCAATCCCAGACA	TTCCTGTGGACAGCCTTTCT	166	29,853,266-29,853,431	none	absent	qPCR	Ghosh et al. 2014
E458*	AAAGATGCCGGTTTAACCAA	TGCAAACAGGCTTGTACTTGA	103	29,900,370-29,900,472	none	absent	PCR forD/D	This study
E1	TGAGACAGGGATTGGAAAGG	TGAGCCCTCTCTTTCCTTCA	727	29,940,802-29,941,528	none	absent	PCR walking	This study
E2	TGTCACCCCCATATGGAATC	GCCACATAAAAATCGAGTGC	709	29,941,161-29,941,869	none	absent	PCR walking	This study
E3	TGGAGACAAAAGCACCATTG	AGTCCCTGCCAAGAACTCAA	779	29,941,401-29,942,179	none	absent	PCR walking	This study
E4	CTGGTTGCTTTCTTGACAGAAG	CTGGATATGGAATCTGCCTTT	182	29,942,087-29,942,268	none	no amplification	PCR walking	This study
E332*	AATTCTCCCAGAAGCCCTGT	ATTGTATCCCGTTCCACACC	308	29,942,439-29,942,746	none	absent	PCR forD/D	This study
E5	ACATCAGCATGGGTTCCTTC	TGTCCAGGGTGATTTGTTCA	773	29,942,505-29,943,277	none	absent	PCR walking	This study
E6	AGCAGCTCAGGGGATCACTA	TGGGCCATTATTGTGTCAAA	736	29,942,933-29,943,668	none	absent	PCR walking	This study
E8*	CAAATCACCCTGGACATTGA	TCCTGTGTCAGAGGCAGCTA	923	29,943,262-29,944,184	none	absent	PCR walking	This study
E7	GTTGTAACCACTGGGCCTTC	AATTAGCGAACGCCAAGAAT	701	29,943,776-29,944,476	none	absent	PCR walking	This study
ED2*	GGAGGTCAAGCATGTTCTCAG	CAGGGGAGCAACTCTTTCAA	200	29,943,882-29,944,081	none	absent	PCR forD/D	This study
E9*	GGCAACCTAAGACAGGCATC	AGCGTCCCATTAACAAACCA	814	29,944,279-29,945,092	none	present	PCR walking	This study
E10	TTTGGGGAGCTCTCAATCAG	GGAGCAGTAGGCAAGACAGG	806	29,944,903-29,945,708	multiple chromosomes	present	PCR walking	This study
E11	TTAACGACTTGGGGAACAGC	AACATTCCATTTGCCTCAGC	750	29,945,424-29,946,173	ECA1	present	PCR walking	This study
E12	AAAGCCGCCTTCTAAACCAT	CGGGAGAGTCTTTCCACAAA	871	29,946,639-29,947,509	multiple chromosomes	present	PCR walking	This study
	* shown in Fig.2 (11 primers)
	primers are in map order
	D/D homozygous deletion
	D/N putative deletion heterozygote
