# Supplementary material for: Characterization of a Homozygous Deletion of Steroid Hormone Biosynthesis Genes in Horse Chromosome 29 as a Risk Factor for Disorders of Sex Development and Reproduction
Source: Genes (Basel). 2020 Feb 27;11(3):251. doi: 10.3390/genes11030251 (PMC7140900; doi:10.3390/genes11030251)
Supplement: Supplementary file 1 [file genes-11-00251-s001.zip › Supplementary/Supplementary Table S3_R2_Amino acid identity matrix.xlsx]

## Sheet: Supplementary Table S3_Matrix
Supplementary Table 3_A matrix showing percent identity of protein sequences of horse, human and mouse putative AKR1C gene orthologs
	Horse_AKR1C3_LOC100070501_gi|1333631067|ref|XP_023488156.1|:1-285	Human_AKR1C1_gi|5453543|ref|NP_001344.2|:1-323	Human_AKR1C2_gi|45446745|ref|NP_995317.1|:1-323	Human_AKR1C3_gi|359806990|ref|NP_001240837.1|:1-323	Human_AKR1C4_gi|325652083|ref|NP_001809.3|:1-323	Mouse_Akr1c18_gi|1083260002|ref|NP_001333464.1|:1-297	Horse_AKR1C23L_LOC100070528_AKR1cgi|1333629062|ref|XP_023487784.1|:1-335
Horse_AKR1C3_LOC100070501_gi|1333631067|ref|XP_023488156.1|:1-285		62.65	62.04	62.35	62.96	50.93	60.8
Human_AKR1C1_gi|5453543|ref|NP_001344.2|:1-323	62.65		97.83	87.62	82.97	66.25	77.71
Human_AKR1C2_gi|45446745|ref|NP_995317.1|:1-323	62.04	97.83		86.69	81.73	65.63	76.47
Human_AKR1C3_gi|359806990|ref|NP_001240837.1|:1-323	62.35	87.62	86.69		83.9	67.8	77.09
Human_AKR1C4_gi|325652083|ref|NP_001809.3|:1-323	62.96	82.97	81.73	83.9		65.02	77.4
Mouse_Akr1c18_gi|1083260002|ref|NP_001333464.1|:1-297	50.93	66.25	65.63	67.8	65.02		65.33
Horse_AKR1C23L_LOC100070528_AKR1cgi|1333629062|ref|XP_023487784.1|:1-335	60.8	77.71	76.47	77.09	77.4	65.33
